# Supplementary material for: Generation of a Transgenic Plasmodium cynomolgi Parasite Expressing Plasmodium vivax Circumsporozoite Protein for Testing P. vivax CSP-Based Malaria Vaccines in Non-Human Primates
Source: Vaccines (Basel). 2025 May 17;13(5):536. doi: 10.3390/vaccines13050536 (PMC12115629; doi:10.3390/vaccines13050536)
Supplement: Supplementary file 1 [file vaccines-13-00536-s001.zip]

Archive with 2 entries (2 files):
- vaccines-3529602-supplementary.pdf
- vaccines-3529602-supplementary.xlsx
