# Supplementary material for: Generation of a Transgenic Plasmodium cynomolgi Parasite Expressing Plasmodium vivax Circumsporozoite Protein for Testing P. vivax CSP-Based Malaria Vaccines in Non-Human Primates
Source: Vaccines (Basel). 2025 May 17;13(5):536. doi: 10.3390/vaccines13050536 (PMC12115629; doi:10.3390/vaccines13050536)
Supplement: Supplementary file 1 [file vaccines-13-00536-s001.zip › vaccines-3529602-supplementary.xlsx]

## Sheet: CSP primers
Name	Species	Gene	F/R	Purpose	Sequence
CJ281	Pc	CSP	F	Amplify Pc CSP region	GAAGATTAATATGTTTATCTCCTGACCTACCCG
CJ282	Pc	CSP	R	Amplify Pc CSP region	GCAACAAGGACATATGCCTGTTTCCC
CJ283	Pc	CSP	F	sequencing primer	AAGATAAAGAAGTTCTGAACAGTTGCCCC
CJ284	Pc	CSP	F	sequencing primer	CTTATATATTTTTAAGCGGCTTAAGCAAAACAGCC
CJ285	Pc	CSP	F	sequencing primer	GGACGAAAAACAAGTAGAACCAAAAAAGCC
CJ286	Pc	CSP	R	sequencing primer	GTAGATCTAATTTTGTCTAGGTATTCTTTCACAAGC
CJ287	Pc	CSP	R	sequencing primer	TGCGTAAGGGGTGTTACTTATTACGCG
CJ288	Pc	CSP	R	sequencing primer	GAATTATTATGCCCACATTTTGCTTTGACACC
CJ314	Pc	CSP	R	sequencing primer	GTGAGCAATTTTGTGGTTATGAAAAAAGGG
CJ315	Pc	CSP	R	sequencing primer	GGGAAACAAGTCCACCAAAAGGATGG
CJ316	Pc	CSP	f	sequencing primer	CCAGAAGAGCTTGATGTGAATGACC
CJ317	Pc	CSP	f	sequencing primer	AACTGCTTAACGTAGAGAACTTAAAATTCGAG
CJ318	Pc	CSP	R	sequencing primer	GCCTTTTCTGAGTTTGCAAATTTTTGAATTTCCC
CJ344	Pc	CSP	R	5' flank reverse overhang with Leiden CSP chimera	GAAGTTCTTCATCTTGTTCTTGTATATAAGTATGTGAAGGAAGATTTTTTACG
CJ345	Pc	CSP	F	5' flank fwd with SalI	atatGTCGACGCCTAGAAGAATGAATATTAGCCAACATCCC
CJ346	Pc	CSP	F	CSP 3' flank fwd with overhang with Leiden CSP	GCTGGCCCTGTTTAATTAAGTAGTTGGCATCCATTTTTTTCGGCG
CJ347	Pc	CSP	R	CSP 3' flank reverse NotI	atatGCGGCCGCTGTGAGAAAGGTGTGAAAGTGCTTCAC
PcCSP G13F	PcBerok	CSP	F	Guide to chop 5' of CSP Berok	tattACTTGTTTCCCACAAACTGC
PcCSP G13R	PcBerok	CSP	R	Guide to chop 5' of CSP Berok	aaacGCAGTTTGTGGGAAACAAGT
PcCSP G2F	PcBerok	CSP	F	Guide to chop 3' of CSP Berok	tattGACAAAATTAGATCTACCCT
PcCSP G2R	PcBerok	CSP	R	Guide to chop 3' of CSP Berok	aaacAGGGTAGATCTAATTTTGTC
PcCSP G16F	PcBerok	CSP	F	Guide to chop in CSP repeat region	tattGCAGCAGGAGGAAATCAGGC
PcCSP G16R	PcBerok	CSP	R	Guide to chop in CSP repeat region	aaacGCCTGATTTCCTCCTGCTGC
CJ361	Pc Plasmid	PCR	R	To amplify N term of Leiden CSP chimera and exclude the extra M	CTTTGCTCAGATCCACATTATGACCACAATGGGTCGGAAACAGATCAACC
CJ362	Pc Plasmid	PCR	F	To amplify N term of Leiden CSP chimera and exclude the extra M	CATACTTATATACAAGAACAAGATGAAGAACTTCATCCTGCTCGCC
CJ363	Pc Plasmid	PCR	F	To amplify C term of Leiden CSP chimera and exclude the extra M	GACCCATTGTGGTCATAATGTGGATCTGAGCAAAG
CJ364	Pc Plasmid	PCR	R	To amplify C term of Leiden CSP chimera and exclude the extra M	GGATGCCAACTACTTAATTAAACAGGGCCAGCACCAGCA
CJ370	Pv	CSP	R	To sequence across the M exclusion fusion of Pv CSP chimera	GACCGCGTCCACGACTTGC
CJ371	Pv	CSP	F	F to amplify Pv CSP from gDNA with overlap for 5' flank	CATACTTATATACAAGAACAAGATGGAAAGAAAGCAGAACC
CJ372	Pv	CSP	R	R to amplify Pv CSP from gDNA with overlap for 3' flank	GGATGCCAACTACTTAATTGAATAATGCTAGGACTAAC
CJ386	Pc	CSP	F	fwd to sequence across 5' flank and CSP fusion	CATATATACGCACGCTTATATATTTTTAAGCGGC
CJ387	Pc	CSP	R	rev to sequence across 3' flank and CSP fusion	GTGCTTAAGCGTATAATGCGTAAGGGG
CJ388	PcBerok	CSP	F	Fwd for genotyping Berok CSP chimera 789bp with CJ389	CATATCTGTACATGTCCATGTAGTGACC
CJ389	Pv	CSP	R	Rev for 5' integration of Pv chimera in Berok	GCAGAATACTACTCACGGCGAGC
CJ390	PcBerok	CSP	R	Rev to detect wt in Berok 889 bp with CJ388	AGTGAACTGGCGTCTACATTATTGAAGC
CJ391	Pv	CSP	F	Fwd to detect Pv CSP in Berok	GTTATTCTGCTGGTGCTGGCCC
CJ392	Pc	CSP	F	Fwd to detect wt CSP in Berok	AAAACCAGAAGAGCTTGATGTGAATGACC
CJ393	Pc	CSP	R	Rev in Berok CSP region outside of 3' flank	ACGCAGTTTGCACACACCTGGC

## Sheet: Plasmid primers
Name	Species	Gene	F/R	Purpose	Sequence
CJ309	Pc	U6 RNA	F	Pc U6 RNA promoter fwd SfoI/KasI	ATATGGCGCCAAGGTGTGGCCCATTTGGAAGAGCATATTCC
CJ310	Pc	U6 RNA	R	Pc U6 RNA promoter rev MluI	ATATACGCGTCTCCAATATTATAATATAACTGAGAATGTACGGATATGC
CJ311	plasmid	yFCU	F	Fwd in yFCU	CATCCGCCAATAGGAACACCACCC
CJ296	Pc	EF1a	F	AMPLIFY PC EF1A EcoRI/KpnI	ATATGAATTCGGTACCTTTGAATAATTTTTAAGTGAAAAAAAAAGTAGTACGGAG
CJ297	Pc	EF1a	R	Amplify Pc EF1a with NcoI	atatCCATGGTTTGAATAAGCTTTAATTTTTTTTAAAGGGCAATCTATAAACAACTCG
CJ298	Pc	HSP70	F	PcHSP70 promoter	CCGGAAGCATATATAAAGAATATGCCGC
CJ299	Pc	HSP70	R	PcHSP70 promoter rev	TTTTGAAAAAACTCAAAAGGGAGAAAAGTTGCG
CJ300	Pc	HSP70	F	PcHSP70 terminator Cas9 to FseI and XhoI sites	ATATGGCCGGCCAGGCAAAAAAGAAAAAGTAACTCGAGACGGGGCAACCCAAACCGTCATC
CJ301	Pc	HSP70	R	PcHSP70 terminator SfoI	ATATGGCGCCCGCATGCGTGGACCTATACGTACG
CJ303	Pc	BiP	R	PcBiP terminator with NotI	ATATGCGGCCGCCTAGGTCATGGGCTAGGTCATGCG
CJ308	Pc	BiP	F	PcBiP terminator with SbfI and overlap with mCherry	GGTGGAATGGATGAATTATATAAATAACCTGCAGGCTTTAGCTCTAGGAACGTGGCGGC
CJ309	Pc	U6 RNA	F	Pc U6 RNA promoter fwd SfoI/KasI	ATATGGCGCCAAGGTGTGGCCCATTTGGAAGAGCATATTCC
CJ310	Pc	U6 RNA	R	Pc U6 RNA promoter rev MluI	ATATACGCGTCTCCAATATTATAATATAACTGAGAATGTACGGATATGC
CJ311	plasmid	yFCU	F	Fwd in yFCU	CATCCGCCAATAGGAACACCACCC
CJ330	Pc	U6RNA	R	inside U6RNA reverse to provide template to sequence for promoter primer design	GTCATCCTTGCGCAGGGGCC
CJ331	Pc	U6RNA	F	Alternative fwd for U6RNA promoter	GAACATGATATAGAAAAATTTCAACTTTACAAAAAATGCC
CJ332	Pc	EF1a	F	EF1a alternative fwd	CTATGGTTCTCCTGTCAATACCTCCC
CJ333	Pc	EF1a	R	EF1a alternative rev	GTAAATAATATGACCCGTGGTCGTGG
CJ334	Pc	HSP70	F	HSP70 term alternative rev to amplify fragment	GGCATGCCAGGCGGCGG
CJ335	Pc	HSP70	R	HSP70 term alternative fwd to amplify fragment	CAACGATTCGCACGATTCATTAAGCATCC
CJ336	Pc	EF1a	F	EF1a alternative fwd	CCATGCGTACTTAAAACTTCCCTTACCC
CJ337	Pc	EF1a	F	EF1a alternative fwd	TCGAACTTCCATAAGGCGATATCGATGG
CJ338	Pc	EF1a	R	EF1a alternative rev	CTATGGTTCTCCTGTCAATACCTCCC
CJ339	Pc	EF1a	R	EF1a alternative rev	GCCTTAAGTTTATCCAACACCCATGCG
CJ340	Pc	BiP	F	BiP alternative fwd	CGTCGAGGCTGTTTGCCAGCC
CJ341	Pc	BiP	F	BiP alternative fwd	CGAATGCTGATGCGGAAGCGC
CJ342	Pc	BiP	R	BiP alternative rev	GCAAACAATCTCCTGTATACAATATACTACGC
CJ343	Pc	BiP	R	BiP alternative rev	CCCGAAGATGCAGCGCTCGC
CJ348	Pc	HSP70	R	PcHSP70 terminator SfoI	ATATGGCGCCCGCATGCGTGGACCTATACGTACG
CJ355	Pc	EF1a	F	NEW - AMPLIFY PC EF1A EcoRI/KpnI	ATATGAATTCGGTACCTTTGGATAATTTTTAAGTGAAAAAAAGGTAAATACGGAG
CJ356	Pc	U6 RNA	R	NEW Pc U6 RNA promoter rev MluI and fraction of BsmBI	ATATACGCGTCTCCAATATTATAATGTAACTGGTAATGTACGGATATGC
CJ357	Pc	HSP70	R	NEW-PcHSP70 terminator SfoI	ATATGGCGCCCGCATGCGTGGCCCCATACGTACG
CJ358	Pc	HSP70	F	Sequencing primer	GAATGCCCGGAGGTGCTCC
CJ359	Pc	HSP70	R	Sequencing primer	TCTCTTCACGCAACTGGGACAG
CJ360	Pc	HSP70	R	Sequencing primer	CCCACAAGTGAGTCACTCTCGC
CJ361	Pc Plasmid	PCR	R	To amplify N term of Leiden CSP chimera and exclude the extra M	CTTTGCTCAGATCCACATTATGACCACAATGGGTCGGAAACAGATCAACC
CJ362	Pc Plasmid	PCR	F	To amplify N term of Leiden CSP chimera and exclude the extra M	CATACTTATATACAAGAACAAGATGAAGAACTTCATCCTGCTCGCC
CJ363	Pc Plasmid	PCR	F	To amplify C term of Leiden CSP chimera and exclude the extra M	GACCCATTGTGGTCATAATGTGGATCTGAGCAAAG
CJ364	Pc Plasmid	PCR	R	To amplify C term of Leiden CSP chimera and exclude the extra M	GGATGCCAACTACTTAATTAAACAGGGCCAGCACCAGCA
CJ365	Pc	BiP	F	BiP terminator with corrected sequence and GFP overhang and SbfI	CATGGTATGGATGAATTATACAAATAACCTGCAGGCTTTCGCTCAAGGAACGTGGCGG
CJ366	Pc	BiP	F	BiP terminator with corrected sequence and Cherry overhang and SbfI	GGTGGAATGGATGAATTATATAAATAACCTGCAGGCTTTCGCTCAAGGAACGTGGCGG
CJ368	CJ plasmid	Cherry	R	Cherry rev with SbfI and updated PcBiP overlap	CCTTGAGCGAAAGCCTGCAGGTTATTTATATAATTCATCCATTCCACCAG
CJ369	Pc	BiP	R	PcBiP terminator redesigned reverse with NotI	ATATGCGGCCGCCCCGAAGATGCAGCGCTCGC
CJ373		Cas9	F	To sequence across C term of cas9	TGATCCACCAGAGCATCACCGG
CJ374	Pc	BiP	F	Amplify BiP terminator with KpnI and SbfI restriction sites	ATATGGTACCATATCCTGCAGGCTTTCGCTCAAGGAACGTGGCGG
CJ394	Pc	HSP70	F	New HSP70 fwd for Pc berok with mutation for BsmBI fuckup	ATATCTCGAGACAGGGCAACCCAAACCGTCATC

## Sheet: Genotyping
Name	Species	Gene	F/R	Purpose	Sequence
CJ388	PcBerok	CSP	F	Fwd for genotype Berok CSP chimera	CATATCTGTACATGTCCATGTAGTGACC
Nov1	PcBerok	CSP	R	Reverse that should work for Berok only 5' flank to detect wt	TCCATTTAAATTTATGGCCCTGGAG
CJ389	Pv	CSP	R	Rev for 5' integration of Pv chimera in Berok	GAATACTACTCACGGCGAGC
CJ391	Pv	CSP	F	Fwd to detect Pv CSP in Berok	TATTCTGCTGGTGCTGGCCC
Nov4	PcBerok	CSP	F	Fwd in Berok CSP to detect wt 3'	GTAAGAATGAGAAGAAAAGTTAGTGC
CJ393	PcBerok	CSP	R	Rev in Berok CSP region outside of 3' flank	ACGCAGTTTGCACACACCTGGC
